# Supplementary material for: Diseases from the Spectrum of Dermatitis and Eczema: Can “Omics” Sciences Help with Better Systematics and More Accurate Differential Diagnosis?
Source: Int J Mol Sci. 2023 Jun 21;24(13):10468. doi: 10.3390/ijms241310468 (PMC10342122; doi:10.3390/ijms241310468)
Supplement: Supplementary file 1 [file ijms-24-10468-s001.zip]

Archive with 1 entries (1 files):
- Spiewak_Dermatitis_IJMS_Supplementary_material.pdf
